# Supplementary material for: Identification and Quantification of a Pneumococcal Cell Wall Polysaccharide by Antibody-Enhanced Chromatography Assay
Source: Vaccines (Basel). 2024 Apr 28;12(5):469. doi: 10.3390/vaccines12050469 (PMC11126027; doi:10.3390/vaccines12050469)
Supplement: Supplementary file 1 [file vaccines-12-00469-s001.zip]

Archive with 1 entries (1 files):
- vaccines-2937396-supplementary.pdf
